# Supplementary material for: Virus load and clinical features during the acute phase of Chikungunya infection in children
Source: PLoS One. 2019 Feb 1;14(2):e0211036. doi: 10.1371/journal.pone.0211036 (PMC6358158; doi:10.1371/journal.pone.0211036)
Supplement: S1 Table — (XLSX) [file pone.0211036.s005.xlsx]

## Sheet: Sheet1
SampleID	Realtime PCR	dof	age (yrs)	sex	RASH	Erythematous	Maculopapular	Headache	Joint Pain	Joint swelling	Vomitting	Rhinitis	Myalgia	abdomina pain	diarrhea	cough	hepatomegaly	splenomegaly	restlessness	conjuctivitis
HPCK0136	9937973934	3	12	1	1	1	0	1	1	0	0	0	0	0	0	1	0	0	1	0
HPCK0140	3.78838e+08	3	9	2	1	1	0	0	1	0	1	0	0	0	0	0	0	0	0	0
HPCK0142	8.86064e+08	3	7	1	1	1	0	0	1	0	0	0	0	0	0	0	0	0	0	1
HPCK0159	5.34018e+07	2	12	1	1	1	0	1	1	0	0	0	1	0	0	0	0	0	0	1
HPCK0166	55544960	4	6	2	0	0	0	1	1	0	1	0	1	1	0	0	0	0	0	0
HPCK0177	3118756500	1	3	2	0	0	0	1	1	0	1	0	1	1	0	1	1	0	0	1
HPCK0178	4.47213e+08	3	9	1	0	0	0	1	1	0	1	0	0	1	0	0	0	0	0	0
HPCK0185	1074379250	1	12	2	0	0	0	1	1	0	1	0	0	0	0	0	0	0	0	1
HPCK0187	326616530	3	3	1	0	0	0	0	1	1	1	1	1	1	0	1	1	0	0	0
HPCK0193	273116750	1	6	2	1	1	0	0	1	0	1	0	0	1	0	0	0	0	0	0
HPCK0194	471112200	2	2	1	1	1	0	1	1	0	1	0	1	1	0	0	1	0	0	1
HPCK0213	34290600	3	8	1	0	0	0	0	1	0	0	0	1	0	0	0	0	0	1	1
HPCK0223	116182635	4	12	1	0	0	0	1	1	1	1	0	0	1	0	0	0	0	0	0
HPCK0233	11387574	3	2	1	1	1	0	0	1	1	0	0	1	0	0	0	1	0	0	1
HPCK0235	166315	3	6	2	0	0	0	0	1	1	0	0	1	1	0	0	0	0	0	1
HPCK0239	251858220	3	3	1	1	1	0	0	1	1	1	1	0	0	0	0	0	0	1	1
HPCK0250	268400300	2	7	1	0	0	0	1	1	0	0	0	1	1	1	0	0	0	0	0
HPCK0256	1.67098e+08	2	11	1	0	0	0	1	1	0	0	0	1	1	0	1	0	0	0	0
HPCK0263	48144430	4	7	1	0	0	0	0	1	0	1	0	1	1	0	0	0	0	0	0
HPCK0269	179095260	3	3	1	0	0	0	0	1	0	1	0	0	1	0	0	0	0	0	0
HPCK0283	572023260	2	4	1	1	1	0	1	1	0	0	1	1	1	0	0	0	0	0	1
HPCK0284	900451800	2	1	1	0	0	0	1	1	0	0	0	0	0	0	0	0	0	0	0
HPCK0285	2.20568e+07	1	4	1	0	0	0	0	1	0	1	0	1	1	0	1	0	0	0	0
HPCK0299	3.77325e+07	2	0	2	0	0	0	0	0	0	0	1	0	0	1	1	0	0	1	0
HPCK0315	44107670	3	5	1	0	0	0	0	0	0	0	1	0	1	0	0	0	0	0	1
HPCK0320	176936960	1	5	2	0	0	0	1	1	1	0	1	1	1	0	1	0	0	0	0
HPCK0327	7.97969e+08	3	5	1	1	0	1	0	0	0	0	0	0	0	0	0	0	0	0	0
HPCK0334	4.7178e+06	2	13	2	0	0	0	1	1	1	1	0	1	1	0	1	0	0	0	0
HPCK0341	3.79257e+06	3	9	2	0	0	0	1	1	0	1	1	1	1	0	0	0	0	0	0
HPCK0346	2.52949e+08	3	8	1	0	0	0	1	1	0	1	0	1	0	0	0	0	0	0	0
HPCK0406	1.44132e+08	3	11	1	1	1	0	1	1	0	0	1	1	0	0	0	0	0	0	0
HPCK0430	1.97973e+07	3	4	1	1	1	0	1	1	1	0	0	1	1	0	0	1	0	0	1
HPCK0431	2134879822	1	6	1	1	1	0	1	1	1	0	0	1	1	0	1	1	0	0	1
HPCK0433	5.07857e+08	3	6	1	1	1	0	1	1	0	0	0	1	0	0	0	0	1	0	1
HPCK0434	8.1643e+06	3	9	2	1	1	0	1	1	0	1	0	1	1	0	0	0	0	0	1
HPCK0435	147204235	4	4	1	1	1	0	0	1	0	1	1	1	1	0	0	1	0	1	0
HPCK0450	282527	1	4	2	1	1	0	0	1	0	0	1	1	1	0	1	1	0	1	0
HPCK0453	2.12306e+06	2	11	2	1	1	0	1	1	0	1	0	1	1	0	0	0	0	1	1
HPCK0484	6.48254e+08	2	8	1	1	1	0	0	1	0	0	1	1	0	0	1	0	0	0	1
HPCK0485	2.26029e+08	1	11	2	0	0	0	1	1	0	1	0	1	1	0	0	0	0	0	0
HPCK0486	4.33672e+06	3	9	1	0	0	0	1	1	0	1	0	1	0	0	0	0	0	0	1
HPCK0493	1.87797e+07	1	2	2	1	1	0	0	1	0	0	0	1	1	0	0	0	0	0	0
HPCK0494	5.34477e+06	2	11	2	1	1	0	0	1	0	1	0	0	0	0	0	0	0	0	1
HPCK0495	2.95415e+08	4	3	2	0	0	0	0	1	0	1	0	1	0	0	0	0	0	0	0
HPCK0509	8.88255e+06	3	9	1	0	0	0	0	1	0	1	0	1	0	0	0	0	0	0	1
HPCK0511	2.10338e+07	2	11	2	1	1	0	1	1	0	0	0	1	0	0	0	0	0	0	0
HPCK0520	1.7929e+08	2	4	1	1	1	0	0	1	0	0	1	1	1	0	1	0	0	0	1
HPCK0531	650503116	4	3	1	1	1	0	0	1	1	1	0	0	0	0	1	0	0	0	0
HPCK0541	868146	4	10	2	0	0	0	1	1	0	1	1	1	0	0	1	0	0	0	0
HPCK0573	1.54484e+07	4	8	2	1	1	0	1	1	0	1	0	1	0	0	1	0	0	0	1
HPCK0597	3.54822e+06	4	2	1	1	1	0	0	1	0	0	0	0	0	0	1	0	0	1	0
HPCK0627	4.23798e+06	4	11	1	0	0	0	1	1	0	0	0	1	0	0	0	0	0	0	0
HPCK0640	246551	2	9	1	0	0	0	1	1	0	1	0	1	1	0	1	0	0	0	0
HPCK0641	254936	4	10	1	0	0	0	1	1	0	0	0	1	0	0	0	0	0	0	0
